# Supplementary material for: Revisiting the genetic diversity and population structure of the endangered Green Sea Turtle (Chelonia mydas) breeding populations in the Xisha (Paracel) Islands, South China Sea
Source: PeerJ. 2023 Mar 22;11:e15115. doi: 10.7717/peerj.15115 (PMC10039654; doi:10.7717/peerj.15115)
Supplement: Supplemental Information 2 [file peerj-11-15115-s002.fas]

>CmP250
TAGCATATGACCAGTAATGTTAACAGTTGATTTGGCCCTAAACATGAAAATTATTGAATCCACATAAA-TATTTTAATAACATGAATATTAAGCAGAGAATTAAAAGTGAAATGATATAGGACATAAAATTAAACCATTATACTCAACCATGAATATCGTCACAGTAATTGGTTATTTCTTAAAT-AGCTATTCACGAGAAATAAGCAACCCTTGTTAATAAGATACAACATTACCAGTTTCAGGCCCATTTAGTTTATAGCGTACATAACCTGATCTATTCTGGCCTCTGGTTGTCTTTTCAGGCACATACAAATAGTAACGTCCATTCGTTCCTCTTTAAAAGGCCTTTGGTTGAATGAGTTCTATACATTAAATTTATAACCT
>CmP251
TAGCATATGACCAGTAATGTTAACAGTTGATTTGGCCCTAAACATGAAAATTATTGGATCCACATAAA-TATTTTAATAACATGAATATTAAGCAGAGAATTAAAAGTGAAATGATATAGGACATAAAATTAAACCATTATACTCAACCATGAATATCGTCACAGTAATTGGTTATTTCTTAAGT-AGCTATTCACGAGAAATAAGCAACCCTTGTTAGTAAGATACAACATTACCAGTTTCAAGCCCATTTAGTTTATAGCGTACATAACCTGATCTATTCTGGCCTCTGGTTGTCTTTTCAGGCACATACAAATAGTAACGTCCATTCGTTCCTCTTTAAAAGGCCTTTGGTTGAATGAGTTCTATACATTAAATTTATAACCT
>Cmp252
TAGCATATGACCAGTAATGTTAACAGTTGATTTGGCCCTAAACATGAAAATTATTGAATCCACATAAA-TATTTTAATAACATGAATATTAAGCAGAGAATTAAAAGTGAAATGATATAGGACATAAAATTAAACCATTATACTCAACCATGAATATCGTCACAGTAATTGGTTATTTCTTAAAT-AGCTATTCACGAGAAATAAGCAACCCTTGTTAGTAAGATACAACATTACCAGTTTCAGGCCCATTTAGTTTATAACGTACATAACCTGATCTATTCTGGCCTCTGGTTGTCTTTTCAGGCACATACAAATAGTAACGTCCATTCGTTCCTCTTTAAAAGGCCTTTGGTTGAATGAGTTCTATACATTAAATTTATAACCT
>CmP253
TAGCATATGACCAGTAATGTTAACAGTTGATTTGGCCCTAAACATGAAAATTATTGAATCCACATAAA-TATTTTAATAACATGAATATTAAGCAGAGAATTAAAAGTGAAATGATATAGGACATAAAATTAAACCATTATACTCAACCATGAATATCGTCACAGTAATTGGTTATTTCTTAAAT-AGCTATTCACGAGAAATAAGCAACCCTTGTTAGTAAGATACAACATTACCAGTTTCAGGCCCATTTAGTTTATAGCGTACATAACTTGATCTATTCTGGCCTCTGGTTGTCTTTTCAGGCACATACAAATAGTAACGTCCATTCGTTCCTCTTTAAAAGGCCTTTGGTTGAATGAGTTCTATACATTAAATTTATAACCT
>CmP254
TAGCATATGACCAGTAATGTTAACAGTTGATTTGGCCCTAAACATGAAAATTATTGAATCTACATAAA-TATTTTAATAACATGAATATTAAGCAGAGAATTAAAAGTGAAATGATATAGGACATAAAATTAAACCATTATACTCAACCATGAATATCGTCACAGTAATTGGTCATTTCTTAAAT-AGCTATTCACGAGAAATAAGCAACCCTTGTTAGTAAGATACAACATTACCAGTTTCAGGCCCATTTAGTTTATAGCGTACATAACCTGATCTATTCTGGCCTCTGGTTGTCTTTTCAGGCACATACAAATAGTAACGTCCATTCGTTCCTCTTTAAAAGGCCTTTGGTTGAATGAGTTCTATACATTAAATTTATAACCT
>CmP49
TAGCATATGACCAGTAATGTTAACAGTTGATTTGGCCCTAAACATGAAAATTATTGAATCCACATAAA-TATTTTAATAACATGAATATTAAGCAGAGAATTAAAAGTGAAATGATATAGGACATAAAATTAAACCATTATACTCAACCATGAATATCGTCACAGTAATTGGTTATTTCTTAAGT-AGCTATTCACGAGAAATAAGCAACCCTTGTTAGTAAGATACAACATTACCAGTTTCAGGCCCATTTAGTTTATAGCGTACATAACCTGATCTATTCTGGCCTCTGGTTGTCTTTTCAGGCACATACAAATAGTAACGTCCATTCGTTCCTCTTTAAAAGGCCTTTGGTTGAATGAGTTCTATACATTAAATTTATAACCT
>CmP18
TAGCATATGACCAGTAATGTTAACAGTTGATTTGGCCCTAAACATGAAAATTATTGAATCCACATAAA-TATTTTAGTAACATGAATATTAAGCAGAGAATTAAAAGTGAAATGATATAGGACATAAAATTAAACCATTATACTCAACCATGAATATCGTCACAGTAATTGGTTATTTCTTAAGT-AGCTATTCACGAGAAATAAGCAACCCTTGTTAGTAAGATACAACATTACCAGTTTCAGGCCCATTTAGTTTATAACGTACATAACCTGATCTATTCTGGCCTCTGGTTGTCTTTTCAGGCACATACAAATAGTAACGTCCATTCGTTCCTCTTTAAAAGGCCTTTGGTTGAATGAGTTCTATACATTAAATTTATAACCT
>CmP19
TAGCATATGACCAGTAATGTTAACAGTTGATTTGGCCCTAAACATGAAAATTATTGAATCCACATAAA-TATTTTAATAACATGAATATTAAGCAGAGAATTAAAAGTGAAATGATATAGGACATAAAATTAAACCATTATACTCAACCATGAATATCGTCACAGTAATTGGTTATTTCTTAAAT-AGCTATTCACGAGAAATAAGCAACCCTTGTTAGTAAGATACAACATTACCAGTTTCAGGCCCATTTAGTTTATAGCGTACATAACCTGATCTATTCTGGCCTCTGGTTGTCTTTTCAGGCACATACAAATAGTAACGTCCATTCGTTCCTCTTTAAAAGGCCTTTGGTTGAATGAGTTCTATACATTAAATTTATAACCT
>CmP57
TAGCATATGACCAGTAATGTTAACAGTTGATTTGGCCCTAAACATGAAAATTATTGAATCCACATAAA-TATTTTAGTAACATGAATATTAAGCAGAGAATTAAAAGTGAAATGATATAGGACATAAAATTAAACCATTATACTCAACCATGAATATCGTCACAGTAATTGGTTATTTCTTAAGT-AGCTATTCACGAGAAATAAGCAACCCTTGTTAGTAAGATACAACATTACCAGTTTCAGGCCCATTTAGTTTATAGCGTACATAACCTGATCTATTCTGGCCTCTGGTTGTCTTTTCAGGCACATACAAATAGTAACGTCCATTCGTTCCTCTTTAAAAGGCCTTTGGTTGAATGAGTTCTATACATTAAATTTATAACCT
>CmP75
TAGCATATGACCAGTAATGTTAACAGTTGATTTGGCCCTAAACATGAAAATTATTGAATCCACATAAA-TATTTTAATAACATGAATATTAAGCAGAGAATTAAAAGTGAAATGATATAGGACATAAAATTAAACCATTATACTCAACCATGAATATCGTCACAGTAATTGGTTATTTCTTAAGT-AGCTATTCACGAGAAATAAGCAACCCTTGTTAGTAAGATACAACATTACCAGTTTCAGGCCCATTTAGTTTATAGCGTACATAACCTGATCTATTCTGGCCTCTGGTTGTCTTTTCAGGCACATACAAATAGTAACGTTCATTCGTTCCTCTTTAAAAGGCCTTTGGTTGAATGAGTTCTATACATTAAATTTATAACCT
>CmP154
TAGCATATGACCAGTAATGTTAACAGTTGATTTGGCCCTAAACATGAAAATTATTGAATCCACATAAA-TATTTTAATAACATGAATATTAAGCAGAGAATTAAAAGTGAAATGATATAGGACATAAAATTAAACCATTATACTCAACCATGAATATCGTCACAGTAATTGGTCATTTCTTAAAT-AGCTATTCACGAGAAATAAGCAACCCTTGTTAGTAAGATACAACATTACCAGTTTCAGGCCCATTTAGTTTATAGCGTACATAACCTGATCTATTCTGGCCTCTGGTTGTCTTTTCAGGCACATACAAATAGTAACGTCCATTCGTTCCTCTTTAAAAGGCCTTTGGTTGAATGAGTTCTATACATTAAATTTATAACCT
>CmP20
TAGCATATGACCAGTAATGTTAACAGTTGATTTGGCCCTAAACATGAAAATTATTGAGTTTGCATAAA-CATTTTAATAACATGAATATTAAGCAGAGAATTAAAAGTGAAATGATATAGGACATAAAATTAAACCATTATACTCAACCATGAATATTGTCACAGTAATTGGTTATTTCTTAAAT-AGCTATTCACGAGAAATAAGCAACCCTTGTTAGTAAGATACAACATTACCAGTTTCAAGCCCATTCAATTTGTGGCGTACATAATTTGATCTATTCTGGCCTCTGGTTGTTCTTTCAGGCACATATAAATAACGACGTTCATTCGTTCCTCTTTAAAAGGCCTTTGGTTGAATGAGTTCTATACATTAGATTTATAACCT
>CmP54
TAGCATATGACCAGTAATGTTAACAGTTGATTTGGCCCTAAACATGAAAATTATTGAGTTTGCATAAA-CATTTTAATAACATGAATATTAAGCAGAGAATTAAAAGTGAAATGATATAGGACATAAAATTAAACCATTATACTCAACCATGAATATTGTCACAGTAATTGGTTATTTCTTAAAT-AGCTATTCACGAGAAATAAGCAACCCTTGTTAGTAAGATACAACATTACCAGTTTCAAGCCCATTCAATTTGTGGCGTACATAATTTGATCTATTCTGGCCTCTGGTTGTTCTTTCAGGCACATATAAATAACGACGTCCATTCGTTCCTCTTTAAAAGGCCTTTGGTTGAATGAGTTCTATACATTAGATTTATAACCT
>CmP47
TAGCATATGACCAGTAATGTTAACAGTTGATTTGGCCCTAAACATGAAAATTATTGAATTTGCATAAA-CATTTTAATAACATGAATATTAAGCAGAGAATTAAAAGTGAAATGATATAGGACATAAAATTAAACCATTATACTCAACCATGAATATTGTCACAGTAATTGGTTATTTCTTAAAT-AGCTATTCACGAGAAATAAGCAACCCTTGTTAGTAAGATACAACATTACCAGTTTCAAGCCCATTCAATTTGTGGCGTACATAATCTGATCTATTCTGGCCTCTGGTTGTTCCTTCAGGCACATATAAATAACGACGTTCATTCGTTCCTCTTTAAAAGGCCTTTGGTTGAATGAGTTCTATACATTAGATTTATAACCT
>CmP77
TAGCATATGACCAGTAATGTTAACAGTTGATTTGGCCCTAAACATGAAAATTATTGAATTTGCATAAA-CATTTTAATAACATGAATATTAAGCAGAGAATTAAAAGTGAAATGATATAGGACATAAAATTAAACCATTATACTCAACCATGAATATTGTCACAGTAATTGGTTATTTCTTAAAT-AGCTATTCACGAGAAATAAGCAACCCTTGTTAGTAAGATACAACATTACCAGTTTCAAGCCCATTCAATTTGTGGCGTACATAATATGATCTATTCTGGCCTCTGGTTGTTCCTTCAGGCACATATAAATAACGACGTTCATTCGTTCCTCTTTAAAAGGCCTTTGGTTGAATGAGTTCTATACATTAGATTTATAACCT
>CmP80
TAGCATATGACCAGTAATGTTAACAGTTGATTTGGCCCTAAACATGAAAATTATTAAATTTGCATAAA-TGTTTTAATAACATGAATATTAAGCAGAGAATTAAAAGTGAAATGATATAGGACATAAAATTAAACCATTATACTCAACCATGAATATTGTCACGGTAATTGGTTATTTCTTAAAT-AACTATTCACGAGAAATAAGCAACCCTTGTTGGTAAGATACAACATTACCAGTTTCAAGCCCATTTAGTTTATAGCGTACATAATTTGATCTATTCTGGCCTCTGGTTGTCTTTTCAGGCACATACAAATAGTAACGTTCATTCGTTCCTCTTTAAAAGGCCTTTGGTTGAATGAGTTCTATACATTAAATTTATAACCT
>CmP39
TAGCATATGACCAGTAATGTTAACAGTTGATTTGGCCCTAAACATAAAAATTATTAAATTTGCATAAAATATTTTAATAACATGAATATTAAGCAGAGAGTTAAAAGTGAAATGATATAGGACATAAAATTAAACCATTATACTCAACCATGAATATTGTCACAGTAATTGGTTATTTCTTAAAT-AGCTATTCACGAGAAATAAGCAACCCTTGTTAGTAAGATACAACATTACCAGTTTCAGGCCCATTCAGTTTGTGGCGTACATAACTTGATCTATTCTGGCCTCTGGTTGTTCTTTCAGGCACATACAAATAGTAACGTTCATTCGTTCCCCTTTAAAAGGCCTTTGGTTGAATGAGTTCTATACATTAAATTTATAACCT
>CmP82
TAGCATATGACCAGTAATGTTAACAGTTGATTTGGCCCTAAACATAAAAATTATTAAATTTGCATAAAATATTTTAATAACATGAATATTAAGCAGAGAGTTAAAAGTGAAATGATATAGGACATAAAATTAAACCATTATACTCAACCATGAATATTGTCACAGTAATTGGTTATTTCTTAAAT-AGCTATTCACGAGAAATAAGCAACCCTTGTTAGTAAGATACAACATTACCAGTTTCAAGCCCATTCAGTTTGTGGCGTACATAACTTGATCTATTCTGGCCTCTGGTTGTTCTTTCAGGCACATACAAATAGTAACGTTCATTCGTTCCCCTTTAAAAGGCCTTTGGTTGAATGAGTTCTATACATTAAATTTATAACCT
>CmP95
TAGCATATGACCAGTAATGTTAACAGTTGATTTGGCCCTAAACATAAAAATTATTAAATTTGCATAAAATATTTTAGTAACATGAATATTAAGCAGAGAGTTAAAAGTGAAATGATATAGGACATAAAATTAAACCATTATACTCAACCATGAATATTGTCACAGTAATTGGTTATTTCTTAAAT-AGCTATTCACGAGAAATAAGCAACCCTTGTTAGTAAGATACAACATTACCAGTTTCAGGCCCATTCAGTTTGTGGCGTACATAACTTGATCTATTCTGGCCTCTGGTTGTTCTTTCAGGCACATACAAATAGTAACGTTCATTCGTTCCCCTTTAAAAGGCCTTTGGTTGAATGAGTTCTATACATTAAATTTATAACCT
>CmP40
TAGCATATGACCAGTAATGTTAACAGTTGATTTGGCCCTAAACATGAAAATTATTGAATTCACATAAA-TATTTTAATAACATGAATATTAAGCAGAGAATTAAAAGTGAAATGATATAGGACATAAAATTAAACCATTATACTCAACCATGAATATCGTCACAGTAATTGGTTATTTCTTAAGT-AGCTATTCACGAGAAATAAGCAACCCTTGTTAGTAAGATACAACATTACCAGTTTCAGGCCCATTTAGTTTATAGCGTACATAACCTGATCTATTCTGGCCTCTGGTTGTCTTTTCAGGCACATACAAATAGTAACGTCCATTCGTTCCTCTTTAAAAGGCCTTTGGTTGAATGAGTTCTATACATTAAATTTATAACCT
>CmP50
TAGCATATGACCAGTAATGTTAACAGTTGATTTGGCCCTAAACATGAAAATTATTGAATCCACATAAA-TATTTTAATAACATGAATGTTAAGCAGAGAATTAAAAGTGAAATGATATAGGACATAAAATTAAACCATTATACTCAACCATGAATATCGTCACAGTAATTGGTTATTTCTTAAGT-AGCTATTCACGAGAAATAAGCAACCCTTGTTAGTAAGATACAACATTACCAGTTTCAGGCCCATTTAGTTTATAGCGTACATAACCTGATCTATTCTGGCCTCTGGTTGTCTTTTCAGGCACATACAAATAGTAACGTCCATTCGTTCCTCTTTAAAAGGCCTTTGGTTGAATGAGTTCTATACATTAAATTTATAACCT
>CmP53
TAGCATATGACCAGTAATGTTAACAGTTGATTTGGCCCTAAACATGAAAATTATTGAATCCACATAAA-TATTTTAATAACATGAATATTAAGCAGAGAATTAAAAGTGAAATGATATAGGACATAAAATTAAACCATTATACTCAACCATGAATATCGTCACAGTAATTGGTTATTTCTTAAGT-AGCTATTCACGAGAAATAAGCAACCCTTGTTAGTAAGATACAACATTACCAGTTTCAGGCCCATTTAGTTTATAGCGTACATAACCTGATCTATTCTGGCCTCTGGTTGTCTTTTCAGGCACATACAAATAGTAACGTCCATTCGTTTCTCTTTAAAAGGCCTTTGGTTGAATGAGTTCTATACATTAAATTTATAACCT
>CmP90
TAGCATATGACCAGTAATGTTAACAGTTGATTTGGCCCTAAACATGAAAATTATTGAATCCACATAAA-TATTTTAATAGCATGAATATTAAGCAGAGAATTAAAAGTGAAATGATATAGGACATAAAATTAAACCATTATACTCAACCATGAATATCGTCACGGTAATTGGTTATTTCTTAAGT-AGCTATTCACGAGAAATAAGCAACCCTTGTTAGTAAGATACAACATTACCAGTTTCAGGCCCATTTAGTTTATAGCGTACATAACCTGATCTATTCTGGCCTCTGGTTGTCTTTTCAGGCACATACAAATAGTAACGTCCATTCGTTCCTCTTTAAAAGGCCTTTGGTTGAATGAGTTCTATACATTAAATTTATAACCT
>CmP91
TAGCATATGACCAGTAATGTTAACAGTTGATTTGGCCCTAAACATGAAAATTATTGAATCCACATAAA-TATTTTAATAACATGAATATTAAGCAGAGAATTAAAAGTGAAATGATATAGGACATAAAATTAAACCATTATACTCAACCATGAATATCGTCACAGTAATTGGTTATTTCTTAAGT-AGCTATTCACGAGAAATAAGCAACCCTTGTTAGTAAGATACAACATTACCAGTTTCAAGCCCATTTAGTTTATAGCGTACATAACCTGATCTATTCTGGCCTCTGGTTGTCTTTTCAGGCACATACAAATAGTAACGTCCATTCGTTCCTCTTTAAAAGGCCTTTGGTTGAATGAGTTCTATACATTAAATTTATAACCT
>CmP81
TAGCATATGACCAGTAATGTTAACAGTTGATTTGGCCCTAAACATGAAAATTATTAAATTTGCATAAA-TGTTTTAATAACATGAATATTAAGCAGAGAATTAAAAGTGAAATGATATAGGACATAAAATTAAACCATTATACTCAACCATGAATATTGTTACGGTAATTGGTTATTTCTTAAAT-AACTATTCACGAGAAATAAGCAACCCTTGTTGGTAAGATACAACATTACCAGTTTCAGGCCCATTTAGTTTATAGCGTACATAATTTGATCTATTCTGGCCTCTGGTTGTCTTTTCAGGCACATACAAATAGTAACGTTCATTCGTTCCTCTTTAAAAGGCCTTTGGTTGAATGAGTTCTATACATTAAATTTATAACCT
>CmP244
TAGCATATGACCAGTAATGTTAACAGTTGATTTGGCCCTAAACATGAAAATTATTGAGTTTGCATAAA-CATTTTAGTAACATGAATATTAAGCAGAGAATTAAAAGTGAAATGATATAGGACATAAAATTAAACCATTATACTCAACCATGAATATTGTCACAGTAATTGGTTATTTCTTAAAT-AGCTATTCACGAGAAATAAGCAACCCTTGTTAGTAAGATACAACATTACCAGTTTCAAGCCCATTCAGTTTGTGGCGTACATAATTTGATCTATTCTGGCCTCTGGTTGTTCTTTCAGGCACATATAAATAACGACGTTCATTCGTTCCTCTTTAAAAGGCCTTTGGTTGAATGAGTTCTATACATTAGATTTATAACCT
>Eretmochelys_imbricata
TAGCATATGATCGGTAATATCGTCGATTAATTTGACCTAAAACAT-AAAATTATTGGTTTTACATAAACTGTTCAAATTACATGACTATTATATGGGTAAT-GAAAATGAAATGGTATAGGACATAACATTAAGCAATTATTCTCAACCATGAATATCGTCACAGTAATAGGTTATTTCTTAGTTTGACTCATCACGAGAAATAAGCAACCCTTGCTAGCAAGATACAACATTACCAGTTTCAGGCCCATT-AATTTATGGCGTACATAAC-TGATCTATTCTGGCCTCTGGTTGTTTTTTCAGGCACATTAAATTGGTAAAGTTCATTCATCTCTTTTTAAAAGGCCTCTGGTTAAATGAGTTCTATACATTAAATTTATAACCC
